# Supplementary material for: The Effect of Antagonist Muscle Sensory Input on Force Regulation
Source: PLoS One. 2015 Jul 17;10(7):e0133561. doi: 10.1371/journal.pone.0133561 (PMC4506057; doi:10.1371/journal.pone.0133561)
Supplement: S1 Data — (XLSX) [file pone.0133561.s001.xlsx]

## Sheet: Torque
	Coefficient of Variation of Torque													RMSE of Torque													Torque Magnitude													%Δ Pre-Post Power of Low Frequency Oscillations
Subject	TAP 5% MVC	TAP 10% MVC	TAP 15% MVC	TAP 20% MVC	TAP 30% MVC	TAP 40% MVC	NTAP 5% MVC	NTAP 10% MVC	NTAP 15% MVC	NTAP 20% MVC	NTAP 30% MVC	NTAP 40% MVC		TAP 5% MVC	TAP 10% MVC	TAP 15% MVC	TAP 20% MVC	TAP 30% MVC	TAP 40% MVC	NTAP 5% MVC	NTAP 10% MVC	NTAP 15% MVC	NTAP 20% MVC	NTAP 30% MVC	NTAP 40% MVC		TAP 5% MVC	TAP 10% MVC	TAP 15% MVC	TAP 20% MVC	TAP 30% MVC	TAP 40% MVC	NTAP 5% MVC	NTAP 10% MVC	NTAP 15% MVC	NTAP 20% MVC	NTAP 30% MVC	NTAP 40% MVC		NTAP 5% MVC 0.1-1 Hz	NTAP 5% MVC 1-3 Hz	NTAP 5% MVC 3-7 Hz	NTAP 5% MVC 7-10 Hz	TAP 5% MVC 0.1-1 Hz	TAP 5% MVC 1-3 Hz	TAP 5% MVC 3-7 Hz	TAP 5% MVC 7-10 Hz	NTAP 10% MVC 0.1-1 Hz	NTAP 10% MVC 1-3 Hz
1	2.60584	3.22174	2.44489	1.70008	1.99874	2.0426	2.64491	2.64165	2.14734	3.04338	2.06567	2.41458		4.24006	4.95656	4.8964	2.63728	1.88336	6.08335	1.52777	1.02636	3.17105	3.10517	3.27036	7.63091		21.0571	24.4324	23.7974	10.9766	-5.0765	-25.5791	7.42031	3.00896	14.9915	1.53399	-13.2953	-37.2333		54.8711	199.634	-2.61718	-20.0397	218.385	293.854	18.0883	17.2771	-11.0735	-82.8696
2	6.76306	4.56007	2.85334	3.82366	3.71853	3.29423	3.54516	3.47013	3.20284	2.83224	2.00688	3.70341		3.75181	2.99194	3.6153	2.71602	4.55897	8.37655	0.912531	2.1514	3.27172	5.11877	8.45937	12.1419		2.15338	14.1412	16.1597	8.59687	-21.1423	-40.587	-4.33603	-10.2631	-15.8979	-25.178	-41.9433	-59.8586		-53.483	-72.3762	-52.4697	50.2448	-23.1648	369.064	-9.6291	64.3226	-78.1962	-70.0376
3	2.61675	1.86098	1.83911	1.94891	1.98471	3.95977	2.4844	1.94695	2.83382	2.39423	2.13577	2.36127		3.89691	5.0466	5.82665	2.78233	4.25414	3.84623	0.233897	0.966016	2.29689	2.3036	3.36687	3.14042		19.3763	24.7836	28.8887	13.3249	17.676	13.6329	-0.45036	1.0627	-7.09603	-3.68189	-3.86784	-11.4368		-96.0724	-39.0085	32.6513	-30.099	-1.16654	-15.0996	55.0705	184.636	-83.6948	-92.3509
4	3.17647	3.6669	3.91417	5.25284	6.94631	5.2021	2.52958	2.71492	2.92763	4.36247	4.14754	5.07416		8.06417	6.88711	3.09793	3.0245	6.79406	7.36156	0.702121	0.930444	1.70233	3.6935	10.5277	4.68478		40.1454	33.9821	5.2664	-9.80419	-21.2394	-28.4479	-3.33341	-1.32679	0.546536	-16.0002	-51.6253	-12.0471		-59.5998	-88.896	-63.1879	-28.9758	52.8832	-14.9346	28.4935	103.924	-75.6324	-84.6245
5	2.19468	1.72426	2.9688	2.17301	4.18468	3.67281	3.60201	3.5601	2.29249	2.42181	2.78459	2.54413		5.84626	4.43644	2.54839	1.89782	3.43003	6.7772	0.950284	0.878727	0.610699	1.3094	3.18481	5.09762		32.449	28.6023	21.451	22.0083	3.94771	-7.37446	4.68312	8.56273	9.98364	7.38967	4.07262	1.69349		-37.6922	12.1616	35.4819	-13.3421	-9.81655	-12.969	52.22	66.2879	-89.921	-75.888
6	3.02743	2.46654	2.66676	2.2947	2.52349	2.46733	3.63314	3.52317	1.97921	2.94525	2.47757	2.86042		1.00997	1.63344	1.45514	2.06603	4.33268	8.44679	0.443064	2.81204	0.723771	3.18529	5.46803	4.68514		1.95722	5.55301	-3.38717	-9.69926	-21.1605	-41.9123	0.0154387	-13.8622	-2.5046	-15.3661	-27.0368	-22.3446		6.17441	-13.1518	15.6528	-0.522788	-97.8131	-67.5702	47.1839	4.70175	-32.3212	-61.6266
7	2.47375	2.07405	1.65777	1.55606	1.9416	2.60075	3.37006	1.90264	2.071	1.6818	2.22284	3.0627		3.66497	5.59092	4.43136	2.3981	3.78393	6.63167	1.84176	1.3232	3.12401	3.00896	2.91286	2.9114		18.2661	27.7952	21.9541	11.6873	17.9156	32.0171	8.94067	5.98454	14.8128	14.0388	13.3387	-9.78966		-51.9195	-42.3471	-56.565	7.66959	20.0584	66.841	-0.134965	-66.1108	-84.011	-77.7494
8	3.93685	2.62776	3.34434	3.97205	7.52098	5.38714	2.75194	2.7106	3.54333	3.21355	4.21788	5.31104		6.84213	3.86443	1.82326	2.78491	5.47402	7.19975	0.859635	0.608583	1.18289	2.1476	4.3644	7.58063		33.9803	19.193	5.88385	9.92763	-7.30063	-33.238	4.18824	1.16432	1.90262	-9.40851	-19.6833	-36.4164		-68.9929	-93.2562	-4.83785	20.5866	200.571	434.358	-33.575	59.1916	-32.7289	-59.4941
9	2.61294	2.2964	3.05113	2.2469	2.08487	2.51354	4.73571	1.99629	2.0432	2.04866	1.82047	3.1147		3.21244	3.29548	1.29468	2.52582	3.05808	7.60762	1.78283	0.722239	0.865765	1.77706	2.46338	3.08346		15.9249	16.2321	0.780077	-12.1559	-13.9065	-37.1979	8.57979	3.2644	-1.04483	-8.07461	-9.86205	-8.06943		7.90617	95.5675	-4.77165	43.1997	-39.4369	-72.9631	16.3736	517.805	-70.8665	19.989
10	1.96169	1.28013	1.17552	1.22963	1.7914	1.51617	2.04885	1.26575	1.25261	1.15652	1.29765	1.63238		6.09043	3.81007	4.8054	1.19293	3.21743	8.12481	1.28129	1.30979	1.23702	1.05306	4.89012	7.87389		30.4035	18.991	23.9011	4.52242	-15.3811	-39.7477	6.23908	6.42187	1.66949	1.86465	-24.2753	-39.0634		-65.2103	-29.1518	-46.5298	20.857	58.4519	22.0269	35.0187	-4.54563	-76.126	-42.8756
[truncated: 38 more columns]

## Sheet: EMG
	%Δ Pre-Post MH EMG Amplitude													Average Peak-to-Peak Reflex Response (VM, VL, RF EMG)							Coactivation Ratio													%Δ Pre-Post Power of MH EMG Oscillations
Subject	TAP 5% MVC	TAP 10% MVC	TAP 15% MVC	TAP 20% MVC	TAP 30% MVC	TAP 40% MVC	NTAP 5% MVC	NTAP 10% MVC	NTAP 15% MVC	NTAP 20% MVC	NTAP 30% MVC	NTAP 40% MVC		TAP 5% MVC	TAP 10% MVC	TAP 15% MVC	TAP 20% MVC	TAP 30% MVC	TAP 40% MVC		TAP 5% MVC	TAP 10% MVC	TAP 15% MVC	TAP 20% MVC	TAP 30% MVC	TAP 40% MVC	NTAP 5% MVC	NTAP 10% MVC	NTAP 15% MVC	NTAP 20% MVC	NTAP 30% MVC	NTAP 40% MVC		TAP 5%MVC 13-30 Hz	TAP 10% MVC 13-30 Hz	TAP 15% MVC 13-30 Hz	TAP 20% MVC 13-30 Hz	TAP 30% MVC 13-30 Hz	TAP 40% MVC 13-30 Hz	NTAP 5% MVC 13-30 Hz	NTAP 10% MVC 13-30 Hz	NTAP 15 M% MVC 13-30 Hz	NTAP 20% MVC 13-30 Hz	NTAP 30% MVC 13-30 Hz	NTAP 40% MVC 13-30 Hz	TAP 5%MVC 30-60 Hz	TAP 10% MVC 30-60 Hz	TAP 15% MVC 30-60 Hz	TAP 20% MVC 30-60 Hz
1	25.7783	25.0965	8.35031	-4.51887	5.34944	-2.87648	12.1508	3.41463	8.51955	0.652174	-0.417188	-10.9494		0.60963	0.693238	0.68665	0.637903	0.552356	0.683524		6.06712	5.34723	4.68527	4.55798	3.92363	3.80453	7.5987	5.97123	4.99967	4.56421	4.08793	3.95932		30.4542	147.141	95.9232	162.294	-3.11342	-1.91482	15.0566	22.8409	127.534	37.6769	-17.2263	-3.80148	98.0758	75.6693	143.437	29.7143
2	15.2542	34.3049	51.9266	33.4165	-27.9692	-44.5752	-14.2077	7.75	9.12621	-16.2921	-35.8196	-42.6972		0.683831	0.750284	0.674329	0.66773	0.649927	0.751747		7.53399	3.50014	3.19306	2.83275	2.46214	2.32838	7.51172	4.40105	3.8315	3.01194	2.70955	2.30755		77.2229	345.525	322.149	277.623	-30.0305	9.75164	42.426	380.43	154.55	66.1816	47.7809	-9.50131	3.15229	262.301	216.798	206.498
3	-9.09091	-16.7768	-20.394	1.766	9.86888	24.153	-9.00243	-13.5566	2.06897	10.0903	9.03574	31.6621		0.820131	0.786708	0.849096	0.745011	0.619613	0.518984		8.72685	7.67586	7.46746	6.88975	5.96043	6.08359	9.76166	10.4295	8.46781	6.43143	6.53466	5.83121		-62.0511	-37.8151	-2.45926	-9.15802	-10.676	4.12584	6.89003	163.344	-0.129991	396.644	6.49716	-18.2014	-8.97671	5.71012	-20.0104	10.5204
4	51.3928	28.1202	-9.24413	-13.7515	-23.4732	-8.96438	-29.2217	-10.3078	-1.11272	-12.9594	-19.2329	1.40581		2.38033	2.3919	1.9581	2.00232	1.44881	1.01895		3.08616	2.94815	2.70066	2.79357	2.19147	2.03411	5.4077	3.36177	2.48416	2.43132	2.32935	2.11883		255.335	29.9236	-9.19136	24.3101	-30.1513	-23.6126	-57.3807	-38.4518	1.98329	19.5627	-31.6487	15.0918	218.497	16.0538	-22.8113	-24.5759
5	57.2016	29.8429	7.16724	-9.15033	-17.7578	-23.3939	12.6374	26.2295	8.29103	10.582	-6.91244	-16.707		0.821918	0.878561	0.760601	0.697744	0.542278	0.547666		3.62462	3.14378	2.89243	2.64037	2.71678	2.55723	5.11231	3.78537	2.82517	2.66493	2.42913	2.63281		228.451	44.3693	111.231	37.6291	-16.1177	17.9725	22.6254	47.185	8.28573	6.90274	-28.0538	-7.46938	187.463	73.8963	57.9682	-1.36818
6	-19.17	3.93795	-0.475737	4.98442	2.18182	-11.5628	-3.53982	-0.348837	-3.8806	-1.41543	-5.5485	-1.55602		0.69489	0.959848	0.542292	0.87982	0.718703	0.813787		4.18778	2.95629	2.79001	2.5823	2.2381	2.32601	4.06835	3.19073	2.7881	2.66866	2.28271	2.51363		3.35471	134.079	30.6585	23.7504	-1.04702	53.42	-11.5401	38.6559	123.236	51.3064	46.6435	228.977	11.3184	10.9845	53.8243	23.7751
7	66.6667	35.9606	29.2511	11.0738	15.1035	9.20114	12.0894	9.66135	24.1058	26.3222	17.6424	11.6406		1.10123	1.30623	1.17088	1.10186	0.917421	0.617271		2.82288	2.65096	2.3282	2.21448	2.06729	2.09272	2.60017	2.58299	2.12091	2.0655	2.00541	1.9607		293.867	144.417	143.379	225.181	198.609	66.5917	39.2805	268.451	115.106	186.071	39.0066	63.7632	267.728	130.253	91.1007	17.676
8	97.6048	54.1899	11.0544	6.68571	-18.0861	-30.971	18.4906	-0.584795	-20.7317	-32.7154	-27.2756	-42.119		0.762187	0.633246	0.392032	0.415198	0.33424	0.402193		3.8961	3.68915	3.1238	2.79509	2.48849	2.47508	5.52036	5.10862	3.81397	2.98655	2.53557	2.28188		229.979	306.783	112.047	110.815	-22.5492	-20.8857	5.89527	39.6943	-34.7338	60.4272	13.2896	-25.7774	313.792	99.3096	86.0013	26.5739
9	20.1875	23.7406	3.54553	-4.81075	-9.5339	-12.1524	20.0524	9.50549	-3.57436	-2.64638	-6.87044	-0.397475		3.09505	1.92111	1.80344	2.11039	0.79757	0.908489		3.06241	2.79742	2.77431	2.73549	2.95717	2.97435	3.00386	3.03686	2.87153	2.66311	2.97054	2.91862		34.5185	44.5037	-2.79891	0.335251	-33.4009	-25.8421	37.2957	30.0824	16.4216	72.5929	-14.7371	-4.79858	144.13	20.348	44.7679	-34.3271
10	26.0671	27.9121	12.1902	3.16857	-6.6222	-11.5293	12.3978	17.7974	3.83117	6.9375	-5.62397	-4.85612		0.998279	0.974406	1.26326	1.10327	1.13705	0.881831		3.82448	3.35886	2.889	2.9624	2.84109	2.64367	3.60726	3.09181	2.8504	2.83569	2.62334	2.71351		166.057	71.1673	447.453	52.5357	75.5594	59.9555	150.861	247.28	212.412	174.8	174.209	176.812	73.2212	24.4491	50.64	37.3992
[truncated: 20 more columns]
